# Supplementary material for: Effects of Non-Enzymatic Browning and Lipid Oxidation on Color of Ready-to-Eat Abalone during Accelerated Storage and Its Control
Source: Foods. 2023 Apr 3;12(7):1514. doi: 10.3390/foods12071514 (PMC10094519; doi:10.3390/foods12071514)
Supplement: Supplementary file 1 [file foods-12-01514-s001.zip]

Archive with 1 entries (1 files):
- foods-2277271-supplementary.pdf
